# Supplementary material for: MsmiR171 targets MsSCL6 to mediate selenium-regulated chlorophyll biosynthesis in alfalfa
Source: Hortic Res. 2025 Nov 13;13(2):uhaf305. doi: 10.1093/hr/uhaf305 (PMC12936443; doi:10.1093/hr/uhaf305)
Supplement: Web_Material_uhaf305 [file web_material_uhaf305.zip]

Archive with 2 entries (2 files):
- Supplementary information.docx
- Supplementary table.xlsx
