# Supplementary material for: MsmiR171 targets MsSCL6 to mediate selenium-regulated chlorophyll biosynthesis in alfalfa
Source: Hortic Res. 2025 Nov 13;13(2):uhaf305. doi: 10.1093/hr/uhaf305 (PMC12936443; doi:10.1093/hr/uhaf305)
Supplement: Web_Material_uhaf305 [file web_material_uhaf305.zip › Supplementary table.xlsx]

## Sheet: Legends for Table S1-S4
Supplementary Tables S1-S4
Table S1 The sequence of Pre-miR171c
Table S2 The CDS of MsSCL6
Table S3 The sequence of evolutionary tree analysis
Table S4 The primers used in the present work

## Sheet: Table S1
Table S1 The sequence of Pre-miR171c
TGAGATATTGGTGCGGTTCAATCAGAAGGAAGTGCTTTATGATTCTAAAGCTCTCTTATTTGATTGAGCCGTGCCAATATCACATG

## Sheet: Table S2
Table S2 The CDS of MsSCL6
>MsSCL6(MS.gene48898.t1)
ATGAAGGCTTTGCCCTTAACTTTTGAGGAATTTCAAGTGAAGGGAATGTTGGATAATTTCTCTTCAACTTCAAATTCAGTTTCAGATTCATTTTCATTGCTTTTGAATCAACCTCAACAACAAAATTGGTCATTAGATAAAGAAGATTATTGCTATGTGGAGCCCACTTCAGTTCTTGATTCAAGAAGAAGCCCTAGTTCTCCATTTTCATCTTCAACATTGTCATCTTCTCATGGTAGTGGTAGTAATGGTAATGGTTCAAATAGCAATACTTCAATGGTAGTTTCTGAGAACCTTGCTCATCTTTCAAATGATGAGAATAGTGAAGAAAAATGTGGTGGTGGTGGTGGTGGTATGAGAATGGATGATTGGGAAGGTCAAGATCAGTCACTTTTGAGG…

## Sheet: Table S3
Table S3 The sequence of evolutionary tree analysis
Gene	Gene ID	Sequence
MsGRAS33	MS.gene76644.t1	MKALPLTFEEFQVKGMLDNFSSTSNSVSDSFSLLLNQPQQQNWSLDKEDYCYVEPTSVLDSRRSPSSPFSSSTLSSSHGSGSNGNDSNNNTNSMVVSENLAHLSNDENSEEKCGGGGGGMRMEDWEGQDQSLLRLIMGDVEDPYAGLNKILQSGGCGSQNVDFHGGFGVLDHQQQQWLNMDASVQQGNYNVFPFIPENCNVLPLLDSGQEVFARRHQQQETQLPLFPHHHLQQHQQQQQSSVVPFAKQQKVSSSTTGDDASIQLQQSIFDQLFKTAELIEAGYPVQAQGILARLNHQLSPIGKPFQRASFYMKEALQLMLHSNGNNLTAFSPISFIFKIGAYKSFSEISPVLQFANFTCNQALIEALERFDRIHVIDFDIGFGVQWSSFMQEIVLRSNG…
MsGRAS36	MS.gene82161.t1	MKALPLTFEEFQVKGMLDNFSSSSNSVSDSFSLLLNQPQQQNWSLDKEDYCYVEPTSVLDSRRSPSSPFSSSTLSSSHGSGSNGNGSNNNSSMVVSENLAHLSNDENSEEKCGGGGGGMRMDDWEGQDQSLLRLIMGDVEDPYAGLNKILQSGGCGSQNVDFHGGFGVLDHQQQQWLNMDASVQQGNYNVFPFIPENYNVLPLLDSGQEVFARRHQQQETQLPLFPHHHDLQQHYQQQQSSVVPIAKQQKVSSSTTGDDASIQLQQSIFDQLFKTAELIEAGNPVQAQGILARLNHQLSPIGKPFQRASFYMKEALQLMLHSNGNNLTAFSPISFIFKIGAYKSFSEISPVLQFANFTCNQALIEALERFDRIHVIDFDIGFGVQWSSFMQEIALRSNG…
MsGRAS38	MS.gene48898.t1	MKALPLTFEEFQVKGMLDNFSSTSNSVSDSFSLLLNQPQQQNWSLDKEDYCYVEPTSVLDSRRSPSSPFSSSTLSSSHGSGSNGNGSNSNTSMVVSENLAHLSNDENSEEKCGGGGGGMRMDDWEGQDQSLLRLIMGDVEDPYAGLNKILQSGGCGSQNVDFHGGFGVLDHQQQQWLNMDASVQQGNYNVFPFIPENCNVLPLLDSGQEVFARRHQQQETQLPLFPHHHDLQQHYQQQQSSVVPIAKHQKVSSSTTGDDASSQLQQSIFDQLFKTAELIEAGNPVQAQGILARLNHQLSPIGKPFQRASFYMKEALQLMLHSNGNNLTAFSPISFIFKIGAYKSFSEISPVLQFANFTCNQALIEALERFDRIHVIDFDIGFGVQWSSFMQEIALRSNG…
MsGRAS42	MS.gene059248.t1	MKALPLTFEEFQVKGMLDNFSSTSNSVSDSFSLLLNQPQQQNWSLDKEDYCYVEPTSVLDSRRSPSSPFSSSTLSSSHGSGSNGNGSNSNTSMVVFENLAHLSNDENSEEKCGGGGGMRMEDWEGQDQSLLRLIMGDVEDPFAGLNKILQNVGCGSQNVDFHGGFGVLDHQQQQELNMNASVQQGNYNVFPFIPENCNVLPLLDFGQEVFARRHQQQETQLPLFPHHHELQQHYHQQQSSVVPIAKQQKVSSSTTGDDASIQLQQSIFDQLFKTAELIEAGNPVQAQGILARLNHQLSPIGKSFQRASFYMKEALQLMLHSNGNNLTAFSPISFIFKIGAYKSFSEISPVLQFANFTCNQALIEALERFDRIHVIDFDIGFGVQWSSFMQEIVLRSNGK…
MsGRAS52	MS.gene96423.t1	MKAMPLPFEEYIGKGVLDFGSSVVASSDSYLFSQQQEQFLQRWRENCCYAGIEPNSVVVFDLKKPNQQTTPTSSSTLSSSHGSAGGGASTDSTTGAKDNNTNRNIPQAEGKRCGMEDWESVLSESPSQDQDHSILKLIMEDIEDASMGLSKLLQVGTSNSHSQQDVEFNGFSFMDQQSSVLDPISSNGNFVTSIDSSSVVATTATAAEICSDFPFGSRGMNQIQNPNFSSSQVSLSHGGLFHQHQQQSIGSLDEKLPHQFVMNQNQAQFMPNPSLVFPFTYSQLQENQEIQLQPPAKRLNCGTNYEIPKIPFLDSGQEMFLRRQQQHQQQQHQQQLQLLPHHLQQRPMAHKQKMGNPGSGGGEDVSAHQFQQAIIDQLFKAAELIDAGNPEHAQGILAR…
MsGRAS53	MS.gene96424.t1	MKAMPLPFEEYIGKGVLDFGSSVVASSDSYLFSQQQEQFLQRWRENCCYAGIEPNSVVVFDLKKPNQQTTPTSSSTLSSSHGSAGGGASTDSTTGAKDNNTNRNIPQVEGKRCGMEDWESVLSESPSQDQDHSILKLIMEDIEDASMGLSKLLQVGTSNSHSQQDVEFNGFSFMDQQSSVLDPISSNGNFVTSIDSSSVVATTATAAEICSDFPFASRGMNQIQNPNFSSSQVSLSHGGLFHQHQQQSIGSLDEKLPHQFVMNQNQAQFIPNPSLVFPFTHSQLQENREIQLQPPAKRLNCGTNYEIPKIPFLDSGQEMFLRRQQQHQQQQHQQQLQLLPHHLQQRTMAPKQKMGNPGSGGGEDVSAHQFQQAIIDQLFKAAELIDAGNPEHAHGILAR…
MsGRAS56	MS.gene20122.t1	MGNPGSGGGEDVSAHQFQQAIIDQLFKAAELIDAGNPEHAHGILARLNHQISPMGKPFQRAAFYFKEAFQLLLQSNVNNSNNNSFSPTSLLLKIGAYKSFSEISPVLQFSNFTSNQALLEAVEGFDRIHIIDFDIGFGGQWSSFMQELALRNGGAPALKITAFVSPSHHDEIELSFTNENLKQYAGEINMSFELEILTLESLNSVSWPQPLRDCEAVVVNLPICSFSNYPSYLPLVLRFVKQLMPKIVVTLDRSCDRTDAPFPQHMIFALQSYSGLLESLDAVSVNVHPDVLQMIEKYYLQPAVEKLVLGRLRSQDRTLPWKNLLLSSGFSPLTFSNFTESQAECLVQRIPGRGFHVEKKQNSLVLCWQRKDLISVSTWRC*
MsGRAS59	MS.gene82054.t1	MKAMPLPFEEYIGKGVLDFGSSVVASSDSYLFSQQQEQFLQRWRENCCYAGIEPNSVVVFDLKKPNQQTTPTSSSTLSSSHGSAGGGASTDSTTGAKDNNTNRNIPQAEGKRCGMEDWESVLSESPSQDQDHSILKLIMEDIEDASMGLSKLLHVGTSNSHSQQDVEFNGFSFMDQESSVLDPISSNGNNNNFVTSIDSSSVIATTAAEICSDFPFGSRGMNQIQNPNFSSSQVSLSHGGLFHQHQQQSIGSLDEKLPHQFVMNQNQAQFMPNPSLVFPFTYSQLQENQEIQLQPPAKRLNCGTNYEIPKIPFLDSGQEMFLRRQQQHQQQQHQQQLQLLPHHLQHRPMAPKQKMGNPGSGGGEDVSAHQFQQAIIDQLFKAAELIDAGNPEHAQGILA…
MsGRAS60	MS.gene82053.t1	MKAMPLPFEEYIGKGVLDFGSSVVASSDSYLFSQQQEQFLQRWRENCCYAGIEPNSVVVFDLKKPNQQTTPTSSSTLSSSHGSAGGGASTDSTTVAKDNNTNRNIPQAEGKRCGMEDWESVLSESPSQDQDHSILKLIMEDIEDASMGLSKLLQVGTSNSHSQQDVEFNGFSFMDQQSSVLDPISSNGNFVTSIDSSSVVATTTTATAAEICSDFPFGSRGMNQIQNPNFSSSQVSLSHGGLFHQHQQQSIGSLDEKLPHQFVMNQNQAQFIPNPSLVFPFTHSQLQENREIQLQPPAKRLNCGTNYEIPKIPFLDSGQEMFLRRQQQHQQQQHQQQLQLLPHHLQQRTMAPKQKMGNPGSGGGEDVSAHQFQQAIIDQLFKAAELIDAGNPEHAHGIL…
MsGRAS63	MS.gene010745.t1	MKAMPLPFEEYIGKGVLDFGSSVVASSDSYLFSQQQEQFLQRWRENCCYAGIEPNSVVVFDLKKPNQQTTPTSSSTLSSSHGSAGGGASTDSTTGAKDNNTNRNIPQAEGKRCGMEDWESVLSESPSQDQDHSILKLIMEDIEDASMGLSKLLQVGTSNSHSQQDVEFNGFSFMDQQSSVLDPISSNGNFVTSIDSSSVVATTATAAEICSDFPFGSRGMNQIQNPNFSSSQVSLSHGGLFHQHQQQSVGSLDEKLPHQFVMNQNQAQFMPNPSLVFPFTYSQLQENQEIQLQPPAKRLNCGTNYEIPKIPFLDSGQEMFLRRQQQHQQQQHQQQLQLLPHHLQQRPMAHKQKMGNPGSGGGEDVSAHQFQQAIIDQLFKAAELIDAGNPEHAQGILAR…
MsGRAS64	MS.gene010744.t1	MKAMPLPFEEYIGKGVLDFGSSVVASSDSYLFSQQQERFLQRWRENCCYAGIEPNSVVVFDLKKPNQQTTPTSSSTLSSSHGSAGGGASTDSTTGAAANKNIPQIEGKRCGMEDWESVLSESPSQDQDHSILKLIMEDIEDASMGLSKLLQVGTSNSHSQQDVEFNGFSFMDQQSSVLDPISSNGNFVTSIDSSSVAATTTTATAAEICSDFPFGSRGMNQIQNPNFSSSQVSLSHGGLFHQHQQQSIGSLDEKLPHQFVMNQNQAQFIPNPSLVFPFTHSQLQENREIQLQPPAKRLNCGTNYEIPKIPFLDSGQEMFLRRQQQHQQQQHQQQLQLLPHHLQQRTMAPKQKMGNPGSGGGEDVSAHQFQQAIIDQLFKAAELIDAGNPEHAHGILARL…
MsGRAS68	MS.gene76382.t1	MRVPPPAVSSSSSSPQPKLTTTQNIVVNVPTPNPTPTPTTTTLCYEPRSVLELCRSPSPEKKPTQQEQEHNPEVEQEDHASLPNLDWWDSIMKDLGLQDDSSTPIIPLLKNTNNTSEIYPNPSQDQFDQTQDFTSLSDIYSNNQNLAYNYPNTNTNLDHLVNDFNNNQPNNNTNSNWDFIEELIRAADCFDNNHLQLAQAILERLNQRLRSPTGKPLHRAAFHFKDALQSLLSGSNRTNPPRLSSMVEIVQTIRTFKAFSGISPIPMFSIFTTNQALLEALHGSLYMHVVDFEIGLGIQYASLMKEIAEKAINGSPLLRITAVVPEEYAVESRLIRENLNQFAHDLGIRVQVDFVPLRTFETVSFKAVRFVDGEKTAILLTPAIFCRLGSDGTAAFLSD…
MsGRAS71	MS.gene011939.t1	MRVPPPAVSSSSSSPQPKLTTTQNIVVNVPTPNPTPTPTTTTLCYEPRSVLELCRSPSPEKKPTQQEQEHNPEVEQEDHASLPNLDWWDSIMKDLGLQDDSSTPIIPLLKNTNNTSEIYPNPSQDQFDQTQDFTSLSDIYSNNQNLAYNYPNTNTNLDHLVNDFNNNQPNNNTNSNWDFIEELIRAADCFDNNHLQLAQAILERLNQRLRSPTGKPLHRAAFHFKDALQSLLSGSNRTNPPRLSSMVEIVQTIRTFKAFSGISPIPMFSIFTTNQALLEALHGSLYMHVVDFEIGLGIQYASLMKEIAEKAINGSPLLRITAVVPEEYAVESRLIRENLNQFAHDLGIRVQVDFVPLRTFETVSFKAVRFVDGEKTAILLTPAIFCRLGSDGTAAFLSD…
MsGRAS76	MS.gene28486.t1	MRVPPPAVSSSSSSPQPKLTTTQNIVVNVPTPNPTPTPTTTTLCYEPRSVLELCRSPSPEKKPTQQEQEHNPEVEQEDHASLPNLDWWDSIMKDLGLQDDSSTPIIPLLKNTNNTSEIYPNPSQDQFDQTQDFTSLSDIYSNNQNLAYNYPNTNTNLDHLVNDFNNNQPNNNTNSNWDFIEELIRAADCFDNNHLQLAQAILERLNQRLRSPTGKPLHRAAFHFKDALQSLLSGSNRTNPPRLSSMVEIVQTIRTFKAFSGISPIPMFSIFTTNQALLEALHGSLYMHVVDFEIGLGIQYASLMKEIAEKAINGSPLLRITAVVPEEYAVESRLIRENLNQFAHDLGIRVQVDFVPLRTFETVSFKAVRFVDGEKTAILLTPAIFCRLGSDGTAAFLSD…

## Sheet: Table S4
Table S4 The primers used in the present work
For qRT-PCR	Primers(5'to3')
MsmiR171-F	GGCTTGAGCCGTGCCAAT
MsmiR171-R	AGTGCAGGGTCCGAGGTATT
MsSCL6-F	CGTGTTACCGCTCTTGGATTC
MsSCL6-R	AGCTGGCTGCTTGCATCATC
MsCHLE-F	TTGATGAAAGCACAGCCACA
MsCHLE-R	AAATCCTCGCAGTTGTTCGG
MsHEMA-F	TCGTTGTGACGCTTCATCTT
MsHEMA-R	CGCACATCGACTGGTGTAGT
MsDVR-F	GGTGATGGAAAGTTGTGTGCT
MsDVR-R	AGAACTTAGGCTCCTTCCCT
MsCAO-F	TGCTGTGTTTGGAGAAGCAG
MsCAO-R	GGAGGAGCATGATGGTAAGC
MsCHLG-F	AGAGCAGCTGAAACTGATGC
MsCHLG-R	GGCCAAGTTACAGGCTTTGT
MsPOR-F	ACGGCGAGAATGGTTGATTG
MsPOR-R	TTCCTCGCGGAAACAACTTC
MsCHLH-F	ACTCCCTATGCCACAGCATT
MsCHLH-R	GAGGGCTTGCAGATTTGGAG
MsCHLI-F	AAGCTCTCACTGAGGGTGTC
MsCHLI-R	CGAGCAGGATGCGAGATAGA
MsCHLD-F	CACAAACCCCTCACACTAATC
MsCHLD-R	GCTTGTTCTCCTCCTCCTCA
MsCHLM-F	GAAGGAAGGTGCCGTTGTTT
MsCHLM-R	TAACATCGAGGCACACCACT
MsActin-F	GAGCGTTTCCGTTGTCCTGA
MsActin-R	AGGTGCTGAGGGAAGCCAAA
MsU6-F	CGGGGACATCCGATAAAATTG
MsU6-R	GGACCATTTCTCGATTTGTGC
For stem-loop qRT-PCR
MsmiR171 Reverse transcription primer	GTCGTATCCAGTGCAGGGTCCGAGGTATTCGCACTGGATACGACTGTGAT
For plasmid constructions
MsSCL6-EGFP-F	gagaacacgggggacGAGCTCATGAAGGCTTTGCCCTTAAC
MsSCL6-EGFP-R	tggcgcgccgggcccTCTAGAACATCTCCAAGTTGAAATTGAG
pBI121-MsmiR171-F	GCTCTAGAATTAAGAGTATGAGATATTGGTGC
pBI121-MsmiR171-R	CGAGCTCATGCCTATGCTCATGATTCATC
pBI121-MsSCL6-F（MsSCL6-OE-F）	gagaacacgggggacTCTAGAATGAAGGCTTTGCCCTTAACTT
pBI121-MsSCL6-R（MsSCL6-OE-R）	ataagggactgaccaCCCGGGACATCTCCAAGTTGAAATTGAG
MsmiR171-OE-F	GCTCTAGATTAGTGCAGGAACATCGATCGGG
MsmiR171-OE-R	CCCCGGGGCCTATGCTCATGATTCATCTGC
STTM171-F	GGATCCGCTCTAGACGGAAT
STTM171-R	GGTACCCGAGCTCTTGAGCC
TRV:MsSCL6-F	GCTCTAGATAGCAATACTTCAATGGTAGTTTC
TRV:MsSCL6-R	CGAGCTCGAGCGGTAACACGTTGCAATTC
pGADT7-MsSCL6-F	gccatggaggccagtGAATTCATGAAGGCTTTGCCCTTAACTT
pGADT7-MsSCL6-R	cagctcgagctcgatGGATCCACATCTCCAAGTTGAAATTGAG
pHIS2-MsPOR-F	gactcactatagggcGAATTCATCAAATGGCTCAACAGTTTA
pHIS2-MsPOR-R	gattcgcgaacgcgtGAGCTCTGTGATGTGAGTTGAAGAAAA
pGreenII-62-SK-MsSCL6-F	cgcggtggcggccgcTCTAGAATGAAGGCTTTGCCCTTAACTT
pGreenII-62-SK-MsSCL6-R	tcagcgtaccgaattGGTACCACATCTCCAAGTTGAAATTGAG
pGreenII 0800-LUC-MsPOR-F	ctatagggcgaattgGGTACCATCAAATGGCTCAACAGTTTA
pGreenII 0800-LUC-MsPOR-R	cgctctagaactagtGGATCCTGTGATGTGAGTTGAAGAAAA
